# Supplementary material for: Latent Profile Analysis of Depression and Its Influencing Factors Among Frail Older Adults in China
Source: Behav Sci (Basel). 2025 Sep 8;15(9):1217. doi: 10.3390/bs15091217 (PMC12466371; doi:10.3390/bs15091217)
Supplement: Supplementary file 1 [file behavsci-15-01217-s001.zip]

Archive with 1 entries (1 files):
- behavsci-3747371-supplementary.pdf
